# Supplementary material for: Characterization of the Keratinolytic Activity of Three Streptomyces Strains and Impact of Their Co-Cultivation on This Activity
Source: Microorganisms. 2023 Apr 24;11(5):1109. doi: 10.3390/microorganisms11051109 (PMC10222057; doi:10.3390/microorganisms11051109)
Supplement: Supplementary file 1 [file microorganisms-11-01109-s001.zip]

Archive with 1 entries (1 files):
- microorganisms-2329957-supplementary.pdf
